# Supplementary material for: Real-world utilization of Cenobamate as adjunct therapy in office-based neurology: practical tips and insights for titration
Source: Front Neurol. 2025 Jun 13;16:1558614. doi: 10.3389/fneur.2025.1558614 (PMC12202365; doi:10.3389/fneur.2025.1558614)
Supplement: Supplementary file 2 [file Data_Sheet_1.xlsx]

## Sheet: Sheet1
Practice	patient number	Sex	Diagnosis focal epilepsy yes / no	Diagnosis other	age at start of disease (to nearest half year)	Age (y) at start of CNB (to nearest half year)	Duration of disease at time of CNB start	Initiation of CNB	Time on CNB as of March 2025 (start month counted as 1 month). Assuming continuous.	investigations eg plasmatic assessment of ASMs, hepatic function, sodium, potassium and ECG registration (was short QTc syndrome excluded before CNB administration?)	Number of previous medications (medications failed)	Concommitant medication at start of CNB (mg/per day)	Concommitant medication, after CNB titration Feb 2022 (mg/per day)	Concommitant medication March 2023 (mg/day)	Cenobamate start dose (varied timepoints) mg/d	CNB dose June 2023	CNB dose July 2023	CNB dose March 2025	Specify the reasons why patients stopped before 200 mg/day if applicable/ how effective dose was determined	adverse events	side effects after CNB start	Seizure type and frequency (per month unless indicated otherwise) before CNB	Therapy outcome Feb 2022 Seizure redution (<50%) Seizure reduction (>50%) Seizure freedom Seizure increase No change	Therapy outcome March 2023 Seizure redution (<50%) Seizure reduction (>50%) Seizure freedom Seizure increase No change	therapy outcome (effect on seizures) at timepoint of first excel completion (June 2023) Seizure redution (<50%) Seizure reduction (>50%) Seizure freedom Seizure increase No change	Therapy outcome March 2025 Seizure redution (<50%) Seizure reduction (>50%) Seizure freedom Seizure increase No change
Hamburg	1	m	yes	no	5	18	13	2022-07-01	32	every appointment plasmatic assessment of ASM, hepatic function, sodium and EEG registration	8	BRV + PER + ESL, VAL	ESL 800 + VPA ret 1050 + PER 6	VPA ret 600 + PER 4	12.5	missing	200	450	seizure free since CNB 450	tiredness	tiredness, therefore BRV and ESL stopped+P2:V47	daily	no change	>50%	>50%	seizure freedom
Hamburg	2	f	yes	no	6	61	55	2022-10-01	29	every appointment plasmatic assessment of ASM, hepatic function, sodium and EEG registration	8	VAL,LCS	LTG 400 + PER 4	VPA ret 900	12.5	missing	250	400	seizure free since CNB 400	none	headache + tiredness	missing	no change	<50%	>50%	seizure freedom
Hamburg	3	m	yes	no	12	47	35	2023-01-01	26	every appointment plasmatic assessment of ASM, hepatic function, sodium and EEG registration	5	LEV, OCX, PER	PER 8 + LEV 3000 + OXC ret 2400	PER 8 + LEV 3000 + OXC ret 1800	12.5	missing	200	400	seizure free since CNB 400	none	tiredness	1-2/y	no change	<50%	missing	seizure freedom
Hamburg	4	f	yes	no	41	58	17	2023-01-01	26	every appointment plasmatic assessment of ASM, hepatic function, sodium and EEG registration	4	LEV, LTG, LCS	LCM 200 + LTG 200 + LEV 1000	LTG 175 + LEV 1000	12.5	missing	50	150	seizure reduction since CNB 150	none	tiredness	1 x every 2 m	no change	no change	missing	<50%
Hamburg	5	f	yes	DEE	10	55	45	2023-01-01	26	every appointment plasmatic assessment of ASM, hepatic function, sodium and EEG registration	11	LEV, LCS, TOP, CLZ + PER	CNZ 0,75 + TPM 400 + LCM 400 + LEV 1000	CNZ 0,25 + TPM 400 + LCM 300 + LEV 1000	12.5	missing	200	500	seizure reduction with higher CNB doses	none	n.a.	1 - 3 per y	no change	<50%	missing	>50%
Hamburg	6	f	yes	no	23	47	24	2022-08-01	31	every appointment plasmatic assessment of ASM, hepatic function, sodium and EEG registration	6	PGB + PER, LTG	PGB 100 + PER 4 + LTG 600	PGB 100 + PER 4 + LTG 400	12.5	missing	250	350	seizure free since CNB 350	none	n.a.	3/y	no change	<50%	>50%	<50%
Hamburg	7	m	yes	no	17	55	38	2023-01-01	26	every appointment plasmatic assessment of ASM, hepatic function, sodium and EEG registration	6	PER +BRV, LCS	PER 6 + LEV 2000 + LTG 100	PER 8 + BRV 200	12.5	missing	200	300	seizure free since CNB 300	none	tiredness	2 bilateral tonic clonic	no change	no change	missing	seizure freedom
Hamburg	8	f	yes	focal A + GTKA (EGTCS)+ DEE	0.5	26	25.5	2023-01-01	26	every appointment plasmatic assessment of ASM, hepatic function, sodium and EEG registration	15	STP,+FNA, CLO, VAL	VPA ret 600 + CLB 5 + STP 750 + FNA 8 ml	VPA ret 600 + CLB 2,5 + STP 250 + FNA 9 ml	12.5	missing	100	50	more seizures with CNB 100, therefore dose reduction from 100 to 50	none	n.a.	3-4 generalised tonic clonic, 6 tonic	no change	>50%	<50%	seizure freedom
Hamburg	9	m	yes	no	13	33	20	2022-11-01	28	every appointment plasmatic assessment of ASM, hepatic function, sodium and EEG registration	4	BRV, LTG, CAL	BRV 200 + LTG 400 + VPA ret 600	BRV 200 + LTG 100 + VPA ret 600	12.5	missing	300	500	seizure reduction with higher CNB doses	none	tiredness	8 to 12	no change	<50%	missing	>50%
Hamburg	10	m	yes	no	3	61.5	58.5	2023-01-01	26	every appointment plasmatic assessment of ASM, hepatic function, sodium and EEG registration	6	BRV, LTG, VAL	LTG 200 + BRV 200 + VPA ret 600	LTG 150 + BRV 225 + VPA ret 900	12.5	missing	200	250	more seizures above CNB 250	none	tiredness	ca. 8	no change	<50%	missing	>50%
Hamburg	11	m	yes	no	22	42	20	2023-01-01	26	every appointment plasmatic assessment of ASM, hepatic function, sodium and EEG registration	5	LEV; CMB; LCS	LCM 400 + CBZ ret 800 + LEV 2000	LCM 300 + CBZ ret 700 + LEV 2000	12.5	missing	100	550	seizure reduction with higher CNB doses	none	tiredness	1-2 bilateral tonic clonic	no change	<50%	missing	>50%
Hamburg	12	m	yes	no	6.5	41	34.5	2022-09-01	30	every appointment plasmatic assessment of ASM, hepatic function, sodium and EEG registration	7	LCS, PER+ESL+BRV	PER 16 + ESL 4000 + BRV 300 + LCM 650	PER 16 + ESL 3200 + BRV 300 + LCM 650	12.5	missing	100	700	seizure free since CNB 700	none	tiredness	1 focal, 1 bilateral tonic clonic/Jahr	no change	<50%	missing	>50%
Hamburg	13	m	yes	no	31	33	2	2022-08-01	31	every appointment plasmatic assessment of ASM, hepatic function, sodium and EEG registration	4	PER, OXC	OXC ret 1800 + PER 8	PER 8 + PGB 25	12.5	missing	250	250	too many side effect with higher CNB doses	none	tiredness	7 to 8	no change	>50%	<50%	seizure freedom
Hamburg	14	f	yes	no	22	62	40	2022-10-01	29	every appointment plasmatic assessment of ASM, hepatic function, sodium and EEG registration	6	PER+BRV, LCS	PER 8 + LCM 200 + BRV 100	PER 6 + BRV 100	12.5	missing	250	250	seizure free since CNB 250	none	tiredness	1 to 2	no change	>50%	>50%	>50%
Hamburg	15	f	yes	no	12	29	17	2022-05-01	34	every appointment plasmatic assessment of ASM, hepatic function, sodium and EEG registration	11	ESL+BRV, TOP	ESL 500 + TPM 100 + BRV 200	ESL 400 + TPM 200	12.5	missing	450	450	seizure reduction with higher CNB doses	none	tiredness	1/Woche	no change	>50%	>50%	seizure freedom
Hamburg	16	m	yes	no	20	57	37	2023-01-01	26	every appointment plasmatic assessment of ASM, hepatic function, sodium and EEG registration	6	PER+PGB, VAL, LEV	LEV 1000 + VPA ret 600 + PGB 200	LEV 1000 + VPA ret 600 + PGB 75 + PER 4	12.5	missing	150	200	seizure reduction with higher CNB doses, then further CNB titration during reduction of other ASM	none	tiredness	2 to 3	no change	seizure freedom	missing	>50%
Hamburg	17	f	yes	no	36	59	23	2023-01-01	26	every appointment plasmatic assessment of ASM, hepatic function, sodium and EEG registration	5	OXC	n.a.	OXC ret 300	12.5	missing	200	350	seizure reduction with higher CNB doses	none	tiredness	7 to 11	no change	>50%	missing	seizure freedom
Hamburg	18	m	yes	no	12	24	12	2022-07-01	32	every appointment plasmatic assessment of ASM, hepatic function, sodium and EEG registration	8	OXC, PER + BRV + OXC	PER 10 + OXC ret 900 + BRV 150	PER 10 + BRV 150	12.5	missing	450	650	seizure reduction with higher CNB doses	none	tiredness	3-4/Woche	<50%	>50%	>50%	seizure freedom
Hamburg	19	f	yes	no	9	58	49	2023-01-01	26	every appointment plasmatic assessment of ASM, hepatic function, sodium and EEG registration	3	PER, LEV, LTG	PER 6 + LTG 250 + LEV 1000	PER 6 + LTG 100 + LEV 1000	12.5	missing	300	400	too many side effect (tiredness + concentration problems) with CNB 450 and CNB 500	none	n.a.	1-10/d, max seizure-free time 4-5 d	no change	>50%	missing	>50%
Hamburg	20	f	yes	immunological	5	33	28	2022-08-01	31	every appointment plasmatic assessment of ASM, hepatic function, sodium and EEG registration	9	BRV+ESL	BRV 300 + ESL 800	BRV 300	12.5	missing	450	550	seizure reduction with higher CNB doses, side effects under CNB 600	none	tiredness	9	<50%	>50%	<50%	>50%
Hamburg	21	m	yes	no	39	51	12	2022-09-01	30	every appointment plasmatic assessment of ASM, hepatic function, sodium and EEG registration	4	VAL, LCS	PER 6 + LCM 300 + VPA ret 500	PER 6 + VPA ret 500	12.5	missing	300	300	seizure reduction with higher CNB doses	none	tiredness	3-4/y	no change	>50%	missing	>50%
Hamburg	22		yes	immunological and DEE	3	29	26	2023-02-01	25	every appointment plasmatic assessment of ASM, hepatic function, sodium and EEG registration	4	PER+ESL, LEV	PER 4 + LEV 1000 + ESL 1200	PER 4 + LEV 1000 + ESL 1200	12.5	missing	200	400	seizure free since CNB 400	none	n.a.	1 to 2	no change	>50%	missing	seizure freedom
Hamburg	23	m	yes	no	14	26	12	2022-09-01	30	every appointment plasmatic assessment of ASM, hepatic function, sodium and EEG registration	4	LEV, LTG, VAL, PER	PER 8 + LEV 1000 + VPA ret 1000 + LTG 200	PER 8 + LEV 1000 + VPA ret 750	12.5	missing	250	550	seizure free since CNB 550	none	tiredness	8/ y	no change	>50%	>50%	seizure freedom
Hamburg	24	m	yes	DEE, LGS	0.5	43	42.5	2022-12-01	27	every appointment plasmatic assessment of ASM, hepatic function, sodium and EEG registration	7	PRM, TOP, LCS, LEV	LCM 400 + LEV 2500 + TPM 175 + PRM 250	LCM 100 + LEV 2000 + TPM 125 + PRM 125	12.5	missing	300	300	too many side effects with higher CNB doses	none	tiredness + atactic	7 Cluster with ca. 10 tonic +atonic seizures	no change	>50%	<50%	>50%
Hamburg	25	m	yes	DEE, LGS	2	63	61	2022-02-01	37	every appointment plasmatic assessment of ASM, hepatic function, sodium and EEG registration	8	LTG, VAL, ZNS+PGB	VPA ret 600 + LTG 200 + PGB 150 + ZNS 400	VPA ret 300 + LTG 150 + PGB 150 + ZNS 400	12.5	missing	150	250	too many side effects with higher CNB doses	none	n.a.	4	no change	>50%	missing	>50%
Hamburg	26	f	yes	immunological and DEE	4	31	27	2022-04-01	35	every appointment plasmatic assessment of ASM, hepatic function, sodium and EEG registration	18	PER+BRV, LTG, VAL, CLO	VPA 1300 + LTG 200 + CLB 5 + BRV 250 + PER 10	VPA 1000 + LTG 150 + CLB 10 + BRV 250 + PER 10	12.5	missing	350	450	too many side effects with higher CNB doses	none	n.a.	5-6 (bilteral tonic clonic > tonic)	no change	<50%	>50%	>50%
Hamburg	27	m	yes	no	10	35	25	2023-02-01	25	every appointment plasmatic assessment of ASM, hepatic function, sodium and EEG registration	6	LCS, LEV	LEV 3500 + PGB 600 + LCM 400	LEV 3500 + PGB 600	12.5	missing	300	550	seizure reduction with higher CNB doses	none	n.a.	2 /w	no change	<50%	missing	>50%
Hamburg	28	m	yes	no	8	34.5	26.5	2021-05-01	44	every appointment plasmatic assessment of ASM, hepatic function, sodium and EEG registration	8	OXC, BRV	OXC ret 600 + BRV 200	BRV 200	12.5	missing	600	500	too many side effects with CNB 550 and CNB 600	none	n.a.	1x every 2-3 days	<50%	>50%	>50%	>50%
Hamburg	29	f	yes	no	24	82	58	2023-02-01	25	every appointment plasmatic assessment of ASM, hepatic function, sodium and EEG registration	10	BRV, CLO, LCS	BRV 100 + LCM 200 + CLB 10	BRV 100 + LCM 150 + CLB 5	12.5	missing	150	250	seizure free since CNB 250	none	tiredness + atactic	1	no change	>50%	missing	seizure freedom
Hamburg	30	m	yes	no	14	35	21	2023-02-01	25	every appointment plasmatic assessment of ASM, hepatic function, sodium and EEG registration	7	BRV+PER, TOP, LTG	LTG 400 + BRV 400 + TPM 100	LTG 400 + BRV 400 + PER 4	12.5	missing	50	200	seizure reduction with higher CNB doses	none	n.a.	4	no change	no change	missing	>50%
Berlin	1	m	yes	immunological	6	22	16	29.6.2021	45	lab normal; ECG normal	14	Lev 4500, VPA 2800, LCM 400	CBD stopped	unchanged (pat wish)	12.5	150	150	150	no more disabling seizures (FBTCS) with 150 mg	none	n.a.	100 (focal aware seizure FAS motor)	<50% FAS persisting (not disabling); FBTCS stopped!	<50%	>50%	<50%
Berlin	2	m	yes	no	10	49.5	39.5	11.8.21	43	lab normal; ECG normal	13	CLO 10, PHT 325 mg/d,PER 10 mg/d,CBD 800 mg/d	CBD stopped	PHT 225 mg/d,PER and CNB stopped	12.5	300	300	300	FIAS reduced to 5-6 per month	none	n.a.	35 (Focal impaired awareness seizure FIAS motor)	>50%	>50%	>50%	>50%
Berlin	3	m	yes	no	26	missing		1.1.22	22	LTG levels slightly reduced	8	LTG 800	unchanged	LTG 900 mg/d	12.5	400	300	0	up to 400 mg/d no effect	none	n.a.	20 (FIAS)	no change	no change	no change	no change
Berlin	4	m	yes	no	5	missing		19.8.21	43	lab normal; ECG normal	14	ESL 3200mg/d, BRI 200 mg/d	ESL2800 mg/d	ESL1600 mg/d	12.5	400	300	400	slow increase	none	n.a.	12 (FIAS)	0.5	<50%	no change	<50%
Berlin	5	f	yes	no	6	38	32	26.10.21	41	lab normal; ECG normal	5	LTG 600	LTG 600 mg/d	LTG 800 mg/d	12.5	400	400	400		none	n.a.	10(FIAS)	no change	<50%	no change	<50%
Berlin	6	f	yes	no	6	18	12	28.10.21	41	lab normal; ECG normal	10	LCS 600, MSM 600 mg/d, PB 7,5 mg/d	MSM 600 mg/d, LAC 500 mg/d	MSM 600 mg/d	12.5	200	200	250		tired, dizzy above 200 mg/d, later tolerated	n.a.	12(FIAS, FBTCS)	0.5	>50%	<50%	<50%
Berlin	7	m	yes	no	4	51	47	4.11.21	41	lab normal; ECG normal	14	LTG 500, TOP 300	TPM 200 mg/d, LTG 500 gm/d	LTG 500 mg/d	12.5	400	400	400		none	n.a.	4(FIAS)	no change	no change	no change	no change
Berlin	8	m	yes	no	9	24	15	10.1.22	38	lab normal; ECG normal	7	VAL 2000, LCS 450	LAC 400 mg/d, VPA 2000 mg/d	VPA 2000 mg/d	12.5	150	150	200	seizure free, further reduction VPA to 600 mg/d 03/2025!	none	n.a.	8(FAS, focal to bilateral tonic–clonic FBTCS)	<50%	seizure freedom	seizure freedom	<50%
Berlin	9	m	yes	no	28	34.5	6.5	1.4.22	37	lab normal; ECG normal	6	ESL 2x800mg/d, BRI 2x100 mg/D	ESL 2400 mg; BRI 200 mg	BRI 200 mg	12.5	400	400	200	no further effect above 200 mg/d	none	n.a.	30(FBTCS)	seizure freedom	<50%	<50%	<50%
Berlin	10	m	yes	no	3	18	15	1.12.21	40	lab normal; ECG normal	17	PER 4 mg/d,BRI 50 mg/d	PER 4 mg/d,BRI 50 mg/d	BRI 40 mg/d	12.5	300	300	300	side effects	dizziness above 300 mg/d	n.a.	12(FBTCS)	<50%	seizure freedom	<50% seizure freedom for BTCS but not for myoclonic seizures	<50%
Berlin	11	m	yes	LGS	6	29.5	23.5	7.4.22	18	levels of PRM and MSM increase due to CEN	9	PRM 2x500/d,ZNS 2x300 mg/d,MSM 2x750 mg/D	PRM 2x500/d,ZNS 2x300 mg/d,MSM 2x750 mg/D	PRM 2x500/d,ZNS 2x400 mg/d,MSM 2x300 mg/D	12.5	200	400	0		dizziness	n.a.	4-5 (FIAS ton)	seizure freedom	no change	<50%	no change
Berlin	12	m	yes	no	31	36	5	17.7.22	32	lab normal; ECG normal	3	BRI 2x50 mg/d, OXC 1800	OXC 1800 mg/d BRI 100 mg/d	OXC 1800 mg/d LEV 1000 mg/d	12.5	200	200	200		none	n.a.	0,2 (FBTCS)	no change	seizure freedom	>50%	seizure freedom
Berlin	13	m	yes	no	29	36.5	7.5	19.5.22	34	lab normal; ECG normal	6	LTG 200	LTG 400 mg/d	LTG 50 mg/d	12.5	100	100	100	seizure free with 100 mg/d	none	n.a.	15 (FAS)	seizure freedom	seizure freedom	>50%	seizure freedom
Berlin	14	m	yes	no	38	53.5	15.5	29.6.22	lost to follow up	lab normal; ECG normal	5	OXC 1200	OXC 1200 mg/d	OXC 600 mg/d	12.5	200	200	lost to follow up	lost to follow-up	none	n.a.	2		<50%	<50%	lost to follow up
Berlin	15	f	yes	no	38	44	6	30.6.22	15	lab normal; ECG normal	5	CLB 10, OXC 900	OXC 900 mg/D; LAC 500 mg/d	OXC 600 mg/d	12.5	400	400	0		dizziness, gait problems	dizziness resolved after stop of LAC	4 (FIAS)	seizure freedom	no change	>50%	missing
Berlin	16	m	yes	no	5	24	19	12.9.22	20	lab normal; ECG normal	4	BRI 2x25 mg/d, LTG 600		LTG 600 mg/D	12.5	200	200	0		none	sedation CNB+LTG, pat wanted to discontinue CNB due to lack of efficacy at 200 mg/d	12 (FAS)	missing	no change	<50%	missing
Berlin	17	f	yes	LGS	24	missing		12.4.23	23	lab normal; ECG normal	missing	VAL 1300, RUF 1600 mg/d, PRM 250 mg/d			12.5	200	100	300		none	n.a	missing	missing		missing	<50%
Berlin	18	m	yes	no	22	49	27	20.10.22	5	lab normal; ECG normal	5	CMB 1400, BRI 200		0	12.5	150	0	0		seizure increase	seizure increase up to CNB 200 mg, stopped	2 (FBTCS)	missing	seizure increase	increase	missing
Berlin	19	f	yes	no	16	21	5	24.11.22	40	lab normal; ECG normal	4	LTG 150		LTG stopped; LAC reduced to 200 mg/d	12.5	150	300	400		none	n.a.	4 (FAS)	missing	<50%	no change	no change
Berlin	20	m	yes	no	28.5	30	1.5	30.3.23	7	lab normal; ECG normal	4	LEV 3000		LEV 3000 mg	12.5	200	200	0		none	n.a.	12 (FIAS)	missing	no change	no change	missing
Berlin	21	f	yes	no	23	41	18	missing	31	lab normal; ECG normal	5	OXC 2100, PER 12		OXC 600 mg, PER 12	12.5	400	200	400	first CEN trial: 12,5 mg stopped due to dizziness in comb with 1200 mg OXC. Second trial auf CEN after lowering OXC to 900 mg successful	none	after adaption and finally discontinuation of OXC: no further side effects	4	missing	no change	>50%	<50%
Berlin	22	f	yes	DEE	0.5	33.5	33	24.11.22	24	lab normal; ECG normal	12	BRI 200, LTG 200			12.5	400	100	0	titration up to 400 mg/d without effect	none	n.a.	10	missing	no change	<50%	missing
Berlin	23	m	yes	no	18	missing		missing	34	lab normal; ECG normal	6	LEV 4000, LTG 600		LTG 300 mg, LEV 4000 mg	12.5	200	200	200		none	n.a.	2	missing	seizure freedom	missing	>50%
Berlin	24	m	yes	no	28	59	31	19.10.22	14	lab normal; ECG normal	9	LTG 400, PER 12		LTG 400 mg/d	12.5	400	300	0		none	n.a.	4	missing	no change	missing	missing
Berlin	25	f	yes	no	53	missing		missing	10	lab normal; ECG normal	missing	PER 12, LCS 300		LAC 400mg/d, PER 10 mg	12.5	400	0	0	titration up to 400 mg/d without effect	none	n.a.	missing	missing	no change	missing	missing
